# Supplementary material for: How Rare Are Argonautoidea Octopuses in the Mediterranean? New Data from Stranding Events, Stomach Contents and Genetics
Source: Biology (Basel). 2023 Mar 9;12(3):420. doi: 10.3390/biology12030420 (PMC10045602; doi:10.3390/biology12030420)
Supplement: Supplementary file 1 [file biology-12-00420-s001.zip]

Archive with 1 entries (1 files):
- biology-2176029-supplementary.pdf
